# Supplementary material for: Covariance predicts conserved protein residue interactions important for the emergence and continued evolution of SARS-CoV-2 as a human pathogen
Source: PLoS One. 2022 Jul 27;17(7):e0270276. doi: 10.1371/journal.pone.0270276 (PMC9328546; doi:10.1371/journal.pone.0270276)
Supplement: S6 Table — The count of each residue in the pan CoV analysis is presented. Presence in the selected list of dominant circulating variants is indicated for each pair. The WHO label for each variant is used for reference. (XLSX) [file pone.0270276.s006.xlsx]

## Sheet: Sheet2
Identified Covariant Pair (Pan and Clinical-Cov)			Total raw count of residue occurence in Pan-CoV analysis		Dominant Variant Occurrence
Pair	Residue 1	Residue 2	Residue 1	Residue 2	Residue 1	Residue 2		Residue 1	Residue 2
[nucleocapsid][390]|[nucleocapsid][413]	[nucleocapsid][390]	[nucleocapsid][413]	812	2266	-	-		-	-
[nucleocapsid][405]|[nucleocapsid][413]	[nucleocapsid][405]	[nucleocapsid][413]	708	2266	-	-		-	-
[nucleocapsid][409]|[nucleocapsid][413]	[nucleocapsid][409]	[nucleocapsid][413]	877	2266	-	-		-	-
[Spike][142]|[Spike][145]	[Spike][142]	[Spike][145]	716	457	Omicron	Omicron:Mu		Omicron	Omicron:Mu
[nucleocapsid][400]|[nucleocapsid][413]	[nucleocapsid][400]	[nucleocapsid][413]	712	2266	-	-		-	-
[Spike][181]|[Spike][184]	[Spike][181]	[Spike][184]	509	900	-	-		-	-
[Spike][182]|[Spike][184]	[Spike][182]	[Spike][184]	531	900	-	-		-	-
[Spike][184]|[Spike][185]	[Spike][184]	[Spike][185]	900	704	-	-		-	-
[Spike][184]|[Spike][187]	[Spike][184]	[Spike][187]	900	173	-	-		-	-
[Spike][184]|[Spike][196]	[Spike][184]	[Spike][196]	900	428	-	-		-	-
[Spike][184]|[Spike][200]	[Spike][184]	[Spike][200]	900	238	-	-		-	-
[Spike][240]|[envelope][69]	[Spike][240]	[envelope][69]	148	1857	-	-		-	-
[Spike][241]|[envelope][69]	[Spike][241]	[envelope][69]	138	1857	V2	-		V2	-
[3a][119]|[3a][120]	[3a][119]	[3a][120]	264	161	-	-		-	-
[3a][12]|[3a][15]	[3a][12]	[3a][15]	214	1225	-	-		-	-
[3a][13]|[3a][15]	[3a][13]	[3a][15]	836	1225	-	-		-	-
[3a][15]|[3a][16]	[3a][15]	[3a][16]	1225	430	-	-		-	-
[3a][16]|[3a][17]	[3a][16]	[3a][17]	430	934	-	-		-	-
[3a][19]|[3a][21]	[3a][19]	[3a][21]	1127	838	-	-		-	-
[3a][21]|[3a][22]	[3a][21]	[3a][22]	838	807	-	-		-	-
[3a][23]|[3a][24]	[3a][23]	[3a][24]	345	1273	-	-		-	-
[3a][23]|[3a][25]	[3a][23]	[3a][25]	345	557	-	-		-	-
[3a][236]|[3a][237]	[3a][236]	[3a][237]	1032	647	-	-		-	-
[3a][238]|[3a][239]	[3a][238]	[3a][239]	803	867	-	-		-	-
[3a][238]|[3a][240]	[3a][238]	[3a][240]	803	944	-	-		-	-
[3a][239]|[3a][240]	[3a][239]	[3a][240]	867	944	-	-		-	-
[3a][24]|[3a][25]	[3a][24]	[3a][25]	1273	557	-	-		-	-
[3a][24]|[3a][26]	[3a][24]	[3a][26]	1273	951	-	Delta		-	Delta
[3a][24]|[3a][27]	[3a][24]	[3a][27]	1273	859	-	-		-	-
[3a][240]|[3a][241]	[3a][240]	[3a][241]	944	476	-	-		-	-
[3a][241]|[3a][242]	[3a][241]	[3a][242]	476	379	-	-		-	-
[3a][25]|[3a][26]	[3a][25]	[3a][26]	557	951	-	Delta		-	Delta
[3a][258]|[3a][259]	[3a][258]	[3a][259]	207	204	Mu	-		Mu	-
[3a][258]|[3a][260]	[3a][258]	[3a][260]	207	209	Mu	-		Mu	-
[3a][258]|[3a][261]	[3a][258]	[3a][261]	207	783	Mu	-		Mu	-
[3a][258]|[3a][269]	[3a][258]	[3a][269]	207	341	Mu	-		Mu	-
[3a][259]|[3a][260]	[3a][259]	[3a][260]	204	209	-	-		-	-
[3a][259]|[3a][261]	[3a][259]	[3a][261]	204	783	-	-		-	-
[3a][259]|[3a][269]	[3a][259]	[3a][269]	204	341	-	-		-	-
[3a][26]|[3a][27]	[3a][26]	[3a][27]	951	859	Delta	-		Delta	-
[3a][26]|[nucleocapsid][63]	[3a][26]	[nucleocapsid][63]	951	988	Delta	Delta		Delta	Delta
[3a][260]|[3a][261]	[3a][260]	[3a][261]	209	783	-	-		-	-
[3a][260]|[3a][269]	[3a][260]	[3a][269]	209	341	-	-		-	-
[3a][261]|[3a][269]	[3a][261]	[3a][269]	783	341	-	-		-	-
[3a][27]|[3a][28]	[3a][27]	[3a][28]	859	654	-	-		-	-
[3a][27]|[3a][29]	[3a][27]	[3a][29]	859	506	-	-		-	-
[3a][27]|[3a][30]	[3a][27]	[3a][30]	859	677	-	-		-	-
[3a][28]|[3a][29]	[3a][28]	[3a][29]	654	506	-	-		-	-
[3a][28]|[3a][30]	[3a][28]	[3a][30]	654	677	-	-		-	-
[nsp1][102]|[nucleocapsid][212]	[nsp1][102]	[nucleocapsid][212]	644	1079	-	-		-	-
[nsp1][147]|[nsp1][150]	[nsp1][147]	[nsp1][150]	444	531	-	-		-	-
[nsp1][147]|[nsp16][141]	[nsp1][147]	[nsp16][141]	444	435	-	-		-	-
[nsp1][166]|[nsp1][174]	[nsp1][166]	[nsp1][174]	161	708	-	-		-	-
[nsp1][169]|[nsp1][170]	[nsp1][169]	[nsp1][170]	278	873	-	-		-	-
[nsp1][170]|[nsp1][174]	[nsp1][170]	[nsp1][174]	873	708	-	-		-	-
[nsp1][170]|[nsp3][1522]	[nsp1][170]	[nsp3][1522]	873	798	-	-		-	-
[nsp1][170]|[Spike][1260]	[nsp1][170]	[Spike][1260]	873	333	-	-		-	-
[nsp1][78]|[nsp3][1183]	[nsp1][78]	[nsp3][1183]	1050	786	-	-		-	-
[nsp1][84]|[nsp1][85]	[nsp1][84]	[nsp1][85]	621	750	-	-		-	-
[nsp1][93]|[nsp3][10]	[nsp1][93]	[nsp3][10]	53	95	-	-		-	-
[nsp15][223]|[nucleocapsid][122]	[nsp15][223]	[nucleocapsid][122]	1035	391	-	-		-	-
[nsp16][287]|[Spike][161]	[nsp16][287]	[Spike][161]	40	942	-	-		-	-
[nsp2][261]|[nsp2][573]	[nsp2][261]	[nsp2][573]	420	1024	-	-		-	-
[nsp2][269]|[nsp12][229]	[nsp2][269]	[nsp12][229]	1087	769	-	-		-	-
[nsp2][269]|[nsp3][1297]	[nsp2][269]	[nsp3][1297]	1087	1106	-	-		-	-
[nsp2][269]|[Spike][306]	[nsp2][269]	[Spike][306]	1087	637	-	-		-	-
[nsp2][269]|[Spike][839]	[nsp2][269]	[Spike][839]	1087	402	-	-		-	-
[nsp2][336]|[nsp2][337]	[nsp2][336]	[nsp2][337]	825	571	-	-		-	-
[nsp2][336]|[nsp2][339]	[nsp2][336]	[nsp2][339]	825	501	-	-		-	-
[nsp2][336]|[Spike][164]	[nsp2][336]	[Spike][164]	825	698	-	-		-	-
[nsp2][346]|[nsp2][349]	[nsp2][346]	[nsp2][349]	716	159	-	-		-	-
[nsp2][347]|[nsp2][349]	[nsp2][347]	[nsp2][349]	307	159	-	-		-	-
[nsp2][36]|[Spike][702]	[nsp2][36]	[Spike][702]	528	570	-	-		-	-
[nsp2][387]|[nucleocapsid][6]	[nsp2][387]	[nucleocapsid][6]	811	842	-	-		-	-
[nsp2][448]|[nsp3][1799]	[nsp2][448]	[nsp3][1799]	716	1005	-	-		-	-
[nsp2][474]|[nsp3][387]	[nsp2][474]	[nsp3][387]	540	689	-	-		-	-
[nsp2][519]|[nsp3][406]	[nsp2][519]	[nsp3][406]	397	1114	-	-		-	-
[nsp2][530]|[nsp2][531]	[nsp2][530]	[nsp2][531]	810	677	-	-		-	-
[nsp2][530]|[nsp2][532]	[nsp2][530]	[nsp2][532]	810	836	-	-		-	-
[nsp2][531]|[nsp2][532]	[nsp2][531]	[nsp2][532]	677	836	-	-		-	-
[nsp2][539]|[nsp2][541]	[nsp2][539]	[nsp2][541]	863	248	-	-		-	-
[nsp2][539]|[nsp2][542]	[nsp2][539]	[nsp2][542]	863	620	-	-		-	-
[nsp2][539]|[nsp2][544]	[nsp2][539]	[nsp2][544]	863	725	-	-		-	-
[nsp2][539]|[nsp2][546]	[nsp2][539]	[nsp2][546]	863	869	-	-		-	-
[nsp2][542]|[nsp2][544]	[nsp2][542]	[nsp2][544]	620	725	-	-		-	-
[nsp2][543]|[nsp2][544]	[nsp2][543]	[nsp2][544]	480	725	-	-		-	-
[nsp2][544]|[nsp2][546]	[nsp2][544]	[nsp2][546]	725	869	-	-		-	-
[nsp2][544]|[nsp2][547]	[nsp2][544]	[nsp2][547]	725	1175	-	-		-	-
[nsp2][545]|[nsp2][546]	[nsp2][545]	[nsp2][546]	268	869	-	-		-	-
[nsp2][545]|[nsp2][547]	[nsp2][545]	[nsp2][547]	268	1175	-	-		-	-
[nsp2][546]|[nsp2][547]	[nsp2][546]	[nsp2][547]	869	1175	-	-		-	-
[nsp2][626]|[nsp6][220]	[nsp2][626]	[nsp6][220]	836	809	-	-		-	-
[nsp3][118]|[nsp3][126]	[nsp3][118]	[nsp3][126]	343	570	-	-		-	-
[nsp3][1214]|[nsp3][1216]	[nsp3][1214]	[nsp3][1216]	145	152	-	-		-	-
[nsp3][1214]|[nsp3][1225]	[nsp3][1214]	[nsp3][1225]	145	1049	-	-		-	-
[nsp3][1216]|[nsp3][1225]	[nsp3][1216]	[nsp3][1225]	152	1049	-	-		-	-
[nsp3][122]|[nsp3][123]	[nsp3][122]	[nsp3][123]	16	23	-	-		-	-
[nsp3][122]|[nsp3][128]	[nsp3][122]	[nsp3][128]	16	1111	-	-		-	-
[nsp3][1228]|[nsp4][167]	[nsp3][1228]	[nsp4][167]	284	344	-	-		-	-
[nsp3][1242]|[nsp3][1247]	[nsp3][1242]	[nsp3][1247]	712	751	-	-		-	-
[nsp3][1242]|[nsp3][1256]	[nsp3][1242]	[nsp3][1256]	712	808	-	-		-	-
[nsp3][1244]|[nsp3][1257]	[nsp3][1244]	[nsp3][1257]	341	711	-	-		-	-
[nsp3][1247]|[nsp3][1256]	[nsp3][1247]	[nsp3][1256]	751	808	-	-		-	-
[nsp3][1247]|[nsp3][1257]	[nsp3][1247]	[nsp3][1257]	751	711	-	-		-	-
[nsp3][125]|[nsp3][127]	[nsp3][125]	[nsp3][127]	749	1045	-	80Y		-	80Y
[nsp3][125]|[nsp3][128]	[nsp3][125]	[nsp3][128]	749	1111	-	-		-	-
[nsp3][125]|[nsp3][129]	[nsp3][125]	[nsp3][129]	749	1086	-	-		-	-
[nsp3][1256]|[nsp3][1257]	[nsp3][1256]	[nsp3][1257]	808	711	-	-		-	-
[nsp3][126]|[nsp3][127]	[nsp3][126]	[nsp3][127]	570	1045	-	80Y		-	80Y
[nsp3][126]|[nsp3][128]	[nsp3][126]	[nsp3][128]	570	1111	-	-		-	-
[nsp3][126]|[nsp3][129]	[nsp3][126]	[nsp3][129]	570	1086	-	-		-	-
[nsp3][126]|[nsp3][135]	[nsp3][126]	[nsp3][135]	570	675	-	-		-	-
[nsp3][1264]|[nsp3][1266]	[nsp3][1264]	[nsp3][1266]	723	1036	-	Omicron		-	Omicron
[nsp3][1266]|[nsp3][1268]	[nsp3][1266]	[nsp3][1268]	1036	512	Omicron	-		Omicron	-
[nsp3][127]|[nsp3][128]	[nsp3][127]	[nsp3][128]	1045	1111	80Y	-		80Y	-
[nsp3][127]|[nsp3][129]	[nsp3][127]	[nsp3][129]	1045	1086	80Y	-		80Y	-
[nsp3][127]|[nsp3][135]	[nsp3][127]	[nsp3][135]	1045	675	80Y	-		80Y	-
[nsp3][128]|[nsp3][129]	[nsp3][128]	[nsp3][129]	1111	1086	-	-		-	-
[nsp3][128]|[nsp3][135]	[nsp3][128]	[nsp3][135]	1111	675	-	-		-	-
[nsp3][129]|[nsp3][135]	[nsp3][129]	[nsp3][135]	1086	675	-	-		-	-
[nsp3][1297]|[Spike][306]	[nsp3][1297]	[Spike][306]	1106	637	-	-		-	-
[nsp3][1297]|[Spike][839]	[nsp3][1297]	[Spike][839]	1106	402	-	-		-	-
[nsp3][1318]|[nsp3][1319]	[nsp3][1318]	[nsp3][1319]	997	810	-	-		-	-
[nsp3][1322]|[nsp3][1329]	[nsp3][1322]	[nsp3][1329]	1122	805	-	-		-	-
[nsp3][1322]|[nsp3][1330]	[nsp3][1322]	[nsp3][1330]	1122	1049	-	-		-	-
[nsp3][1322]|[nsp3][1331]	[nsp3][1322]	[nsp3][1331]	1122	638	-	-		-	-
[nsp3][1324]|[nsp3][1329]	[nsp3][1324]	[nsp3][1329]	644	805	-	-		-	-
[nsp3][1324]|[nsp3][1330]	[nsp3][1324]	[nsp3][1330]	644	1049	-	-		-	-
[nsp3][1324]|[nsp3][1331]	[nsp3][1324]	[nsp3][1331]	644	638	-	-		-	-
[nsp3][1329]|[nsp3][1330]	[nsp3][1329]	[nsp3][1330]	805	1049	-	-		-	-
[nsp3][1329]|[nsp3][1331]	[nsp3][1329]	[nsp3][1331]	805	638	-	-		-	-
[nsp3][1330]|[nsp3][1331]	[nsp3][1330]	[nsp3][1331]	1049	638	-	-		-	-
[nsp3][1347]|[nsp6][192]	[nsp3][1347]	[nsp6][192]	834	825	-	-		-	-
[nsp3][1389]|[nsp4][183]	[nsp3][1389]	[nsp4][183]	1213	838	-	-		-	-
[nsp3][1505]|[nsp3][1506]	[nsp3][1505]	[nsp3][1506]	269	749	-	-		-	-
[nsp3][1514]|[nsp3][1518]	[nsp3][1514]	[nsp3][1518]	780	781	-	-		-	-
[nsp3][1522]|[nsp3][1526]	[nsp3][1522]	[nsp3][1526]	798	1265	-	-		-	-
[nsp3][1526]|[nsp3][1528]	[nsp3][1526]	[nsp3][1528]	1265	332	-	-		-	-
[nsp3][1531]|[nsp3][1534]	[nsp3][1531]	[nsp3][1534]	837	965	-	-		-	-
[nsp3][1537]|[nsp3][1542]	[nsp3][1537]	[nsp3][1542]	94	105	-	-		-	-
[nsp3][1538]|[nsp3][1541]	[nsp3][1538]	[nsp3][1541]	1031	342	-	-		-	-
[nsp3][166]|[nsp3][167]	[nsp3][166]	[nsp3][167]	1080	685	-	-		-	-
[nsp3][166]|[nsp3][168]	[nsp3][166]	[nsp3][168]	1080	370	-	-		-	-
[nsp3][166]|[nsp3][169]	[nsp3][166]	[nsp3][169]	1080	542	-	-		-	-
[nsp3][166]|[nsp3][170]	[nsp3][166]	[nsp3][170]	1080	661	-	-		-	-
[nsp3][166]|[nsp3][171]	[nsp3][166]	[nsp3][171]	1080	532	-	-		-	-
[nsp3][167]|[nsp3][170]	[nsp3][167]	[nsp3][170]	685	661	-	-		-	-
[nsp3][168]|[nsp3][169]	[nsp3][168]	[nsp3][169]	370	542	-	-		-	-
[nsp3][169]|[nsp3][170]	[nsp3][169]	[nsp3][170]	542	661	-	-		-	-
[nsp3][170]|[nsp3][171]	[nsp3][170]	[nsp3][171]	661	532	-	-		-	-
[nsp3][185]|[nsp3][186]	[nsp3][185]	[nsp3][186]	677	577	-	-		-	-
[nsp3][185]|[nsp3][188]	[nsp3][185]	[nsp3][188]	677	758	-	-		-	-
[nsp3][185]|[nsp3][189]	[nsp3][185]	[nsp3][189]	677	504	-	-		-	-
[nsp3][185]|[nsp3][190]	[nsp3][185]	[nsp3][190]	677	489	-	-		-	-
[nsp3][186]|[nsp3][188]	[nsp3][186]	[nsp3][188]	577	758	-	-		-	-
[nsp3][186]|[nsp3][189]	[nsp3][186]	[nsp3][189]	577	504	-	-		-	-
[nsp3][186]|[nsp3][190]	[nsp3][186]	[nsp3][190]	577	489	-	-		-	-
[nsp3][188]|[nsp3][189]	[nsp3][188]	[nsp3][189]	758	504	-	-		-	-
[nsp3][188]|[nsp3][190]	[nsp3][188]	[nsp3][190]	758	489	-	-		-	-
[nsp3][189]|[nsp3][190]	[nsp3][189]	[nsp3][190]	504	489	-	-		-	-
[nsp3][191]|[nsp3][192]	[nsp3][191]	[nsp3][192]	853	29	-	-		-	-
[nsp3][191]|[nsp3][193]	[nsp3][191]	[nsp3][193]	853	282	-	-		-	-
[nsp3][191]|[nsp3][194]	[nsp3][191]	[nsp3][194]	853	677	-	-		-	-
[nsp3][191]|[nsp3][195]	[nsp3][191]	[nsp3][195]	853	668	-	-		-	-
[nsp3][191]|[nsp3][196]	[nsp3][191]	[nsp3][196]	853	321	-	-		-	-
[nsp3][191]|[nsp3][198]	[nsp3][191]	[nsp3][198]	853	308	-	-		-	-
[nsp3][192]|[nsp3][195]	[nsp3][192]	[nsp3][195]	29	668	-	-		-	-
[nsp3][192]|[nsp3][196]	[nsp3][192]	[nsp3][196]	29	321	-	-		-	-
[nsp3][192]|[nsp3][198]	[nsp3][192]	[nsp3][198]	29	308	-	-		-	-
[nsp3][193]|[nsp3][194]	[nsp3][193]	[nsp3][194]	282	677	-	-		-	-
[nsp3][193]|[nsp3][195]	[nsp3][193]	[nsp3][195]	282	668	-	-		-	-
[nsp3][193]|[nsp3][196]	[nsp3][193]	[nsp3][196]	282	321	-	-		-	-
[nsp3][194]|[nsp3][196]	[nsp3][194]	[nsp3][196]	677	321	-	-		-	-
[nsp3][195]|[nsp3][196]	[nsp3][195]	[nsp3][196]	668	321	-	-		-	-
[nsp3][195]|[nsp3][198]	[nsp3][195]	[nsp3][198]	668	308	-	-		-	-
[nsp3][196]|[nsp3][198]	[nsp3][196]	[nsp3][198]	321	308	-	-		-	-
[nsp3][196]|[nsp3][199]	[nsp3][196]	[nsp3][199]	321	570	-	-		-	-
[nsp3][196]|[nsp3][201]	[nsp3][196]	[nsp3][201]	321	602	-	-		-	-
[nsp3][198]|[nsp3][199]	[nsp3][198]	[nsp3][199]	308	570	-	-		-	-
[nsp3][198]|[nsp3][200]	[nsp3][198]	[nsp3][200]	308	798	-	-		-	-
[nsp3][198]|[nsp3][201]	[nsp3][198]	[nsp3][201]	308	602	-	-		-	-
[nsp3][199]|[nsp3][200]	[nsp3][199]	[nsp3][200]	570	798	-	-		-	-
[nsp3][200]|[nsp3][201]	[nsp3][200]	[nsp3][201]	798	602	-	-		-	-
[nsp3][237]|[Spike][145]	[nsp3][237]	[Spike][145]	439	457	Mu	Omicron:Mu		Mu	Omicron:Mu
[nsp3][246]|[nsp3][263]	[nsp3][246]	[nsp3][263]	711	810	-	-		-	-
[nsp3][322]|[nsp3][323]	[nsp3][322]	[nsp3][323]	929	1207	-	-		-	-
[nsp3][370]|[nucleocapsid][80]	[nsp3][370]	[nucleocapsid][80]	666	272	V3	V3		V3	V3
[nsp3][370]|[Spike][137]	[nsp3][370]	[Spike][137]	666	342	V3	-		V3	-
[nsp3][370]|[Spike][484]	[nsp3][370]	[Spike][484]	666	433	V3	V3:V2:Omicron:Mu:Iota		V3	V3:V2:Omicron:Mu:Iota
[nsp3][374]|[nsp3][1264]	[nsp3][374]	[nsp3][1264]	1184	723	-	-		-	-
[nsp3][382]|[Spike][69]	[nsp3][382]	[Spike][69]	805	271	-	V1:Omicron		-	V1:Omicron
[nsp3][387]|[nsp3][388]	[nsp3][387]	[nsp3][388]	689	497	-	-		-	-
[nsp3][387]|[nsp3][389]	[nsp3][387]	[nsp3][389]	689	653	-	-		-	-
[nsp3][387]|[nsp3][394]	[nsp3][387]	[nsp3][394]	689	398	-	-		-	-
[nsp3][387]|[nsp3][395]	[nsp3][387]	[nsp3][395]	689	359	-	-		-	-
[nsp3][388]|[nsp3][389]	[nsp3][388]	[nsp3][389]	497	653	-	-		-	-
[nsp3][388]|[nsp3][394]	[nsp3][388]	[nsp3][394]	497	398	-	-		-	-
[nsp3][389]|[nsp3][395]	[nsp3][389]	[nsp3][395]	653	359	-	-		-	-
[nsp3][390]|[nsp3][391]	[nsp3][390]	[nsp3][391]	359	262	-	-		-	-
[nsp3][390]|[nsp3][392]	[nsp3][390]	[nsp3][392]	359	420	-	-		-	-
[nsp3][394]|[nsp3][396]	[nsp3][394]	[nsp3][396]	398	783	-	-		-	-
[nsp3][395]|[nsp3][396]	[nsp3][395]	[nsp3][396]	359	783	-	-		-	-
[nsp3][406]|[3a][210]	[nsp3][406]	[3a][210]	1114	834	-	-		-	-
[nsp3][411]|[nsp3][412]	[nsp3][411]	[nsp3][412]	471	827	-	-		-	-
[nsp3][51]|[nsp3][59]	[nsp3][51]	[nsp3][59]	1095	603	-	-		-	-
[nsp3][837]|[Spike][701]	[nsp3][837]	[Spike][701]	244	333	V2	V2:Iota		V2	V2:Iota
[nsp3][861]|[3a][104]	[nsp3][861]	[3a][104]	1058	556	-	-		-	-
[nsp3][915]|[Spike][143]	[nsp3][915]	[Spike][143]	725	665	-	Omicron		-	Omicron
[nsp3][995]|[nsp3][996]	[nsp3][995]	[nsp3][996]	1023	355	-	-		-	-
[nsp4][167]|[nucleocapsid][377]	[nsp4][167]	[nucleocapsid][377]	344	34	-	Robin1:Pelican:Delta:80Y		-	Robin1:Pelican:Delta:80Y
[nsp4][167]|[Spike][142]	[nsp4][167]	[Spike][142]	344	716	-	Omicron		-	Omicron
[nsp4][167]|[Spike][19]	[nsp4][167]	[Spike][19]	344	1068	-	Delta:Omicron		-	Delta:Omicron
[nsp4][167]|[Spike][478]	[nsp4][167]	[Spike][478]	344	783	-	Omicron:Delta		-	Omicron:Delta
[nsp6][100]|[nsp6][101]	[nsp6][100]	[nsp6][101]	676	1048	-	-		-	-
[nsp6][163]|[nsp13][141]	[nsp6][163]	[nsp13][141]	225	333	-	-		-	-
[nsp6][278]|[3a][104]	[nsp6][278]	[3a][104]	245	556	-	-		-	-
[nucleocapsid][212]|[nucleocapsid][213]	[nucleocapsid][212]	[nucleocapsid][213]	1079	969	-	-		-	-
[nucleocapsid][375]|[nucleocapsid][376]	[nucleocapsid][375]	[nucleocapsid][376]	468	647	-	EU2		-	EU2
[nucleocapsid][375]|[nucleocapsid][377]	[nucleocapsid][375]	[nucleocapsid][377]	468	34	-	Robin1:Pelican:Delta:80Y		-	Robin1:Pelican:Delta:80Y
[nucleocapsid][375]|[nucleocapsid][378]	[nucleocapsid][375]	[nucleocapsid][378]	468	43	-	-		-	-
[nucleocapsid][375]|[nucleocapsid][379]	[nucleocapsid][375]	[nucleocapsid][379]	468	786	-	-		-	-
[nucleocapsid][376]|[nucleocapsid][377]	[nucleocapsid][376]	[nucleocapsid][377]	647	34	EU2	Robin1:Pelican:Delta:80Y		EU2	Robin1:Pelican:Delta:80Y
[nucleocapsid][376]|[nucleocapsid][378]	[nucleocapsid][376]	[nucleocapsid][378]	647	43	EU2	-		EU2	-
[nucleocapsid][376]|[nucleocapsid][379]	[nucleocapsid][376]	[nucleocapsid][379]	647	786	EU2	-		EU2	-
[nucleocapsid][376]|[nucleocapsid][381]	[nucleocapsid][376]	[nucleocapsid][381]	647	703	EU2	-		EU2	-
[nucleocapsid][377]|[nucleocapsid][378]	[nucleocapsid][377]	[nucleocapsid][378]	34	43	Robin1:Pelican:Delta:80Y	-		Robin1:Pelican:Delta:80Y	-
[nucleocapsid][378]|[nucleocapsid][379]	[nucleocapsid][378]	[nucleocapsid][379]	43	786	-	-		-	-
[nucleocapsid][379]|[nucleocapsid][381]	[nucleocapsid][379]	[nucleocapsid][381]	786	703	-	-		-	-
[nucleocapsid][390]|[nucleocapsid][400]	[nucleocapsid][390]	[nucleocapsid][400]	812	712	-	-		-	-
[nucleocapsid][390]|[nucleocapsid][405]	[nucleocapsid][390]	[nucleocapsid][405]	812	708	-	-		-	-
[nucleocapsid][390]|[nucleocapsid][409]	[nucleocapsid][390]	[nucleocapsid][409]	812	877	-	-		-	-
[nucleocapsid][400]|[nucleocapsid][405]	[nucleocapsid][400]	[nucleocapsid][405]	712	708	-	-		-	-
[nucleocapsid][400]|[nucleocapsid][409]	[nucleocapsid][400]	[nucleocapsid][409]	712	877	-	-		-	-
[nucleocapsid][405]|[nucleocapsid][409]	[nucleocapsid][405]	[nucleocapsid][409]	708	877	-	-		-	-
[nucleocapsid][412]|[nucleocapsid][414]	[nucleocapsid][412]	[nucleocapsid][414]	225	226	-	-		-	-
[Spike][10]|[Spike][11]	[Spike][10]	[Spike][11]	163	1160	-	-		-	-
[Spike][10]|[Spike][12]	[Spike][10]	[Spike][12]	163	578	-	-		-	-
[Spike][10]|[Spike][13]	[Spike][10]	[Spike][13]	163	891	-	EU1		-	EU1
[Spike][108]|[Spike][110]	[Spike][108]	[Spike][110]	480	482	-	-		-	-
[Spike][11]|[Spike][12]	[Spike][11]	[Spike][12]	1160	578	-	-		-	-
[Spike][11]|[Spike][13]	[Spike][11]	[Spike][13]	1160	891	-	EU1		-	EU1
[Spike][110]|[Spike][111]	[Spike][110]	[Spike][111]	482	583	-	-		-	-
[Spike][110]|[Spike][113]	[Spike][110]	[Spike][113]	482	209	-	-		-	-
[Spike][110]|[Spike][114]	[Spike][110]	[Spike][114]	482	127	-	-		-	-
[Spike][110]|[Spike][117]	[Spike][110]	[Spike][117]	482	935	-	-		-	-
[Spike][110]|[Spike][118]	[Spike][110]	[Spike][118]	482	58	-	-		-	-
[Spike][110]|[Spike][127]	[Spike][110]	[Spike][127]	482	245	-	-		-	-
[Spike][110]|[Spike][130]	[Spike][110]	[Spike][130]	482	196	-	-		-	-
[Spike][111]|[Spike][113]	[Spike][111]	[Spike][113]	583	209	-	-		-	-
[Spike][111]|[Spike][114]	[Spike][111]	[Spike][114]	583	127	-	-		-	-
[Spike][111]|[Spike][117]	[Spike][111]	[Spike][117]	583	935	-	-		-	-
[Spike][111]|[Spike][119]	[Spike][111]	[Spike][119]	583	482	-	-		-	-
[Spike][111]|[Spike][120]	[Spike][111]	[Spike][120]	583	614	-	-		-	-
[Spike][111]|[Spike][125]	[Spike][111]	[Spike][125]	583	267	-	-		-	-
[Spike][111]|[Spike][127]	[Spike][111]	[Spike][127]	583	245	-	-		-	-
[Spike][111]|[Spike][130]	[Spike][111]	[Spike][130]	583	196	-	-		-	-
[Spike][113]|[Spike][114]	[Spike][113]	[Spike][114]	209	127	-	-		-	-
[Spike][113]|[Spike][117]	[Spike][113]	[Spike][117]	209	935	-	-		-	-
[Spike][113]|[Spike][125]	[Spike][113]	[Spike][125]	209	267	-	-		-	-
[Spike][113]|[Spike][127]	[Spike][113]	[Spike][127]	209	245	-	-		-	-
[Spike][113]|[Spike][128]	[Spike][113]	[Spike][128]	209	19	-	-		-	-
[Spike][113]|[Spike][130]	[Spike][113]	[Spike][130]	209	196	-	-		-	-
[Spike][114]|[Spike][117]	[Spike][114]	[Spike][117]	127	935	-	-		-	-
[Spike][114]|[Spike][125]	[Spike][114]	[Spike][125]	127	267	-	-		-	-
[Spike][114]|[Spike][130]	[Spike][114]	[Spike][130]	127	196	-	-		-	-
[Spike][117]|[Spike][120]	[Spike][117]	[Spike][120]	935	614	-	-		-	-
[Spike][117]|[Spike][123]	[Spike][117]	[Spike][123]	935	753	-	-		-	-
[Spike][117]|[Spike][125]	[Spike][117]	[Spike][125]	935	267	-	-		-	-
[Spike][117]|[Spike][127]	[Spike][117]	[Spike][127]	935	245	-	-		-	-
[Spike][117]|[Spike][130]	[Spike][117]	[Spike][130]	935	196	-	-		-	-
[Spike][119]|[Spike][120]	[Spike][119]	[Spike][120]	482	614	-	-		-	-
[Spike][119]|[Spike][123]	[Spike][119]	[Spike][123]	482	753	-	-		-	-
[Spike][119]|[Spike][124]	[Spike][119]	[Spike][124]	482	120	-	-		-	-
[Spike][119]|[Spike][125]	[Spike][119]	[Spike][125]	482	267	-	-		-	-
[Spike][119]|[Spike][127]	[Spike][119]	[Spike][127]	482	245	-	-		-	-
[Spike][12]|[Spike][13]	[Spike][12]	[Spike][13]	578	891	-	EU1		-	EU1
[Spike][120]|[Spike][126]	[Spike][120]	[Spike][126]	614	149	-	-		-	-
[Spike][120]|[Spike][130]	[Spike][120]	[Spike][130]	614	196	-	-		-	-
[Spike][123]|[Spike][124]	[Spike][123]	[Spike][124]	753	120	-	-		-	-
[Spike][123]|[Spike][127]	[Spike][123]	[Spike][127]	753	245	-	-		-	-
[Spike][123]|[Spike][129]	[Spike][123]	[Spike][129]	753	471	-	-		-	-
[Spike][1230]|[Spike][1231]	[Spike][1230]	[Spike][1231]	208	717	-	-		-	-
[Spike][1231]|[Spike][1236]	[Spike][1231]	[Spike][1236]	717	156	-	-		-	-
[Spike][1231]|[Spike][1237]	[Spike][1231]	[Spike][1237]	717	156	-	-		-	-
[Spike][1236]|[Spike][1237]	[Spike][1236]	[Spike][1237]	156	156	-	-		-	-
[Spike][124]|[Spike][125]	[Spike][124]	[Spike][125]	120	267	-	-		-	-
[Spike][124]|[Spike][127]	[Spike][124]	[Spike][127]	120	245	-	-		-	-
[Spike][124]|[Spike][129]	[Spike][124]	[Spike][129]	120	471	-	-		-	-
[Spike][1244]|[Spike][1247]	[Spike][1244]	[Spike][1247]	240	1089	-	-		-	-
[Spike][125]|[Spike][126]	[Spike][125]	[Spike][126]	267	149	-	-		-	-
[Spike][125]|[Spike][127]	[Spike][125]	[Spike][127]	267	245	-	-		-	-
[Spike][125]|[Spike][129]	[Spike][125]	[Spike][129]	267	471	-	-		-	-
[Spike][125]|[Spike][130]	[Spike][125]	[Spike][130]	267	196	-	-		-	-
[Spike][127]|[Spike][128]	[Spike][127]	[Spike][128]	245	19	-	-		-	-
[Spike][127]|[Spike][129]	[Spike][127]	[Spike][129]	245	471	-	-		-	-
[Spike][127]|[Spike][130]	[Spike][127]	[Spike][130]	245	196	-	-		-	-
[Spike][13]|[Spike][152]	[Spike][13]	[Spike][152]	891	198	EU1	Epsilon		EU1	Epsilon
[Spike][134]|[nucleocapsid][80]	[Spike][134]	[nucleocapsid][80]	257	272	-	V3		-	V3
[Spike][134]|[Spike][135]	[Spike][134]	[Spike][135]	257	465	-	-		-	-
[Spike][134]|[Spike][137]	[Spike][134]	[Spike][137]	257	342	-	-		-	-
[Spike][134]|[Spike][138]	[Spike][134]	[Spike][138]	257	690	-	V3		-	V3
[Spike][135]|[Spike][137]	[Spike][135]	[Spike][137]	465	342	-	-		-	-
[Spike][137]|[Spike][138]	[Spike][137]	[Spike][138]	342	690	-	V3		-	V3
[Spike][14]|[Spike][15]	[Spike][14]	[Spike][15]	903	165	-	-		-	-
[Spike][14]|[Spike][16]	[Spike][14]	[Spike][16]	903	1051	-	-		-	-
[Spike][140]|[Spike][141]	[Spike][140]	[Spike][141]	744	338	-	-		-	-
[Spike][142]|[3a][26]	[Spike][142]	[3a][26]	716	951	Omicron	Delta		Omicron	Delta
[Spike][142]|[nucleocapsid][63]	[Spike][142]	[nucleocapsid][63]	716	988	Omicron	Delta		Omicron	Delta
[Spike][142]|[Spike][155]	[Spike][142]	[Spike][155]	716	450	Omicron	-		Omicron	-
[Spike][142]|[Spike][158]	[Spike][142]	[Spike][158]	716	590	Omicron	Delta		Omicron	Delta
[Spike][142]|[Spike][212]	[Spike][142]	[Spike][212]	716	109	Omicron	Omicron		Omicron	Omicron
[Spike][142]|[Spike][449]	[Spike][142]	[Spike][449]	716	552	Omicron	-		Omicron	-
[Spike][142]|[Spike][478]	[Spike][142]	[Spike][478]	716	783	Omicron	Omicron:Delta		Omicron	Omicron:Delta
[Spike][143]|[Spike][144]	[Spike][143]	[Spike][144]	665	836	Omicron	V1:Omicron:Mu		Omicron	V1:Omicron:Mu
[Spike][145]|[Spike][346]	[Spike][145]	[Spike][346]	457	98	Omicron:Mu	Mu		Omicron:Mu	Mu
[Spike][147]|[Spike][148]	[Spike][147]	[Spike][148]	817	951	-	-		-	-
[Spike][148]|[Spike][149]	[Spike][148]	[Spike][149]	951	321	-	-		-	-
[Spike][149]|[Spike][150]	[Spike][149]	[Spike][150]	321	114	-	-		-	-
[Spike][153]|[Spike][154]	[Spike][153]	[Spike][154]	450	338	-	-		-	-
[Spike][153]|[Spike][155]	[Spike][153]	[Spike][155]	450	450	-	-		-	-
[Spike][153]|[Spike][156]	[Spike][153]	[Spike][156]	450	765	-	Delta		-	Delta
[Spike][153]|[Spike][157]	[Spike][153]	[Spike][157]	450	765	-	Delta		-	Delta
[Spike][154]|[Spike][155]	[Spike][154]	[Spike][155]	338	450	-	-		-	-
[Spike][154]|[Spike][484]	[Spike][154]	[Spike][484]	338	433	-	V3:V2:Omicron:Mu:Iota		-	V3:V2:Omicron:Mu:Iota
[Spike][155]|[3a][104]	[Spike][155]	[3a][104]	450	556	-	-		-	-
[Spike][155]|[Spike][156]	[Spike][155]	[Spike][156]	450	765	-	Delta		-	Delta
[Spike][155]|[Spike][157]	[Spike][155]	[Spike][157]	450	765	-	Delta		-	Delta
[Spike][155]|[Spike][158]	[Spike][155]	[Spike][158]	450	590	-	Delta		-	Delta
[Spike][156]|[Spike][157]	[Spike][156]	[Spike][157]	765	765	Delta	Delta		Delta	Delta
[Spike][158]|[Spike][478]	[Spike][158]	[Spike][478]	590	783	Delta	Omicron:Delta		Delta	Omicron:Delta
[Spike][159]|[Spike][160]	[Spike][159]	[Spike][160]	140	188	-	-		-	-
[Spike][159]|[Spike][162]	[Spike][159]	[Spike][162]	140	172	-	-		-	-
[Spike][16]|[Spike][17]	[Spike][16]	[Spike][17]	1051	313	-	-		-	-
[Spike][160]|[Spike][162]	[Spike][160]	[Spike][162]	188	172	-	-		-	-
[Spike][161]|[Spike][163]	[Spike][161]	[Spike][163]	942	691	-	-		-	-
[Spike][161]|[Spike][164]	[Spike][161]	[Spike][164]	942	698	-	-		-	-
[Spike][163]|[Spike][164]	[Spike][163]	[Spike][164]	691	698	-	-		-	-
[Spike][164]|[Spike][173]	[Spike][164]	[Spike][173]	698	337	-	-		-	-
[Spike][168]|[Spike][169]	[Spike][168]	[Spike][169]	148	699	-	-		-	-
[Spike][168]|[Spike][170]	[Spike][168]	[Spike][170]	148	200	-	-		-	-
[Spike][168]|[Spike][172]	[Spike][168]	[Spike][172]	148	228	-	-		-	-
[Spike][169]|[Spike][170]	[Spike][169]	[Spike][170]	699	200	-	-		-	-
[Spike][169]|[Spike][171]	[Spike][169]	[Spike][171]	699	191	-	-		-	-
[Spike][169]|[Spike][172]	[Spike][169]	[Spike][172]	699	228	-	-		-	-
[Spike][169]|[Spike][173]	[Spike][169]	[Spike][173]	699	337	-	-		-	-
[Spike][169]|[Spike][175]	[Spike][169]	[Spike][175]	699	135	-	-		-	-
[Spike][169]|[Spike][176]	[Spike][169]	[Spike][176]	699	610	-	-		-	-
[Spike][169]|[Spike][177]	[Spike][169]	[Spike][177]	699	523	-	-		-	-
[Spike][169]|[Spike][178]	[Spike][169]	[Spike][178]	699	209	-	-		-	-
[Spike][170]|[Spike][171]	[Spike][170]	[Spike][171]	200	191	-	-		-	-
[Spike][170]|[Spike][172]	[Spike][170]	[Spike][172]	200	228	-	-		-	-
[Spike][170]|[Spike][173]	[Spike][170]	[Spike][173]	200	337	-	-		-	-
[Spike][170]|[Spike][176]	[Spike][170]	[Spike][176]	200	610	-	-		-	-
[Spike][171]|[Spike][172]	[Spike][171]	[Spike][172]	191	228	-	-		-	-
[Spike][171]|[Spike][173]	[Spike][171]	[Spike][173]	191	337	-	-		-	-
[Spike][171]|[Spike][175]	[Spike][171]	[Spike][175]	191	135	-	-		-	-
[Spike][171]|[Spike][176]	[Spike][171]	[Spike][176]	191	610	-	-		-	-
[Spike][171]|[Spike][178]	[Spike][171]	[Spike][178]	191	209	-	-		-	-
[Spike][172]|[Spike][173]	[Spike][172]	[Spike][173]	228	337	-	-		-	-
[Spike][172]|[Spike][176]	[Spike][172]	[Spike][176]	228	610	-	-		-	-
[Spike][173]|[Spike][175]	[Spike][173]	[Spike][175]	337	135	-	-		-	-
[Spike][173]|[Spike][176]	[Spike][173]	[Spike][176]	337	610	-	-		-	-
[Spike][173]|[Spike][177]	[Spike][173]	[Spike][177]	337	523	-	-		-	-
[Spike][173]|[Spike][178]	[Spike][173]	[Spike][178]	337	209	-	-		-	-
[Spike][174]|[Spike][176]	[Spike][174]	[Spike][176]	174	610	-	-		-	-
[Spike][174]|[Spike][177]	[Spike][174]	[Spike][177]	174	523	-	-		-	-
[Spike][175]|[Spike][176]	[Spike][175]	[Spike][176]	135	610	-	-		-	-
[Spike][175]|[Spike][178]	[Spike][175]	[Spike][178]	135	209	-	-		-	-
[Spike][176]|[Spike][177]	[Spike][176]	[Spike][177]	610	523	-	-		-	-
[Spike][176]|[Spike][178]	[Spike][176]	[Spike][178]	610	209	-	-		-	-
[Spike][180]|[Spike][183]	[Spike][180]	[Spike][183]	10	198	-	-		-	-
[Spike][181]|[Spike][182]	[Spike][181]	[Spike][182]	509	531	-	-		-	-
[Spike][181]|[Spike][183]	[Spike][181]	[Spike][183]	509	198	-	-		-	-
[Spike][181]|[Spike][185]	[Spike][181]	[Spike][185]	509	704	-	-		-	-
[Spike][181]|[Spike][196]	[Spike][181]	[Spike][196]	509	428	-	-		-	-
[Spike][181]|[Spike][197]	[Spike][181]	[Spike][197]	509	85	-	-		-	-
[Spike][181]|[Spike][200]	[Spike][181]	[Spike][200]	509	238	-	-		-	-
[Spike][181]|[Spike][202]	[Spike][181]	[Spike][202]	509	81	-	-		-	-
[Spike][181]|[Spike][206]	[Spike][181]	[Spike][206]	509	330	-	-		-	-
[Spike][182]|[Spike][183]	[Spike][182]	[Spike][183]	531	198	-	-		-	-
[Spike][182]|[Spike][185]	[Spike][182]	[Spike][185]	531	704	-	-		-	-
[Spike][182]|[Spike][187]	[Spike][182]	[Spike][187]	531	173	-	-		-	-
[Spike][182]|[Spike][196]	[Spike][182]	[Spike][196]	531	428	-	-		-	-
[Spike][182]|[Spike][200]	[Spike][182]	[Spike][200]	531	238	-	-		-	-
[Spike][182]|[Spike][205]	[Spike][182]	[Spike][205]	531	107	-	-		-	-
[Spike][183]|[Spike][185]	[Spike][183]	[Spike][185]	198	704	-	-		-	-
[Spike][183]|[Spike][187]	[Spike][183]	[Spike][187]	198	173	-	-		-	-
[Spike][183]|[Spike][188]	[Spike][183]	[Spike][188]	198	395	-	-		-	-
[Spike][183]|[Spike][197]	[Spike][183]	[Spike][197]	198	85	-	-		-	-
[Spike][183]|[Spike][200]	[Spike][183]	[Spike][200]	198	238	-	-		-	-
[Spike][183]|[Spike][202]	[Spike][183]	[Spike][202]	198	81	-	-		-	-
[Spike][183]|[Spike][205]	[Spike][183]	[Spike][205]	198	107	-	-		-	-
[Spike][183]|[Spike][206]	[Spike][183]	[Spike][206]	198	330	-	-		-	-
[Spike][183]|[Spike][207]	[Spike][183]	[Spike][207]	198	324	-	-		-	-
[Spike][184]|[Spike][193]	[Spike][184]	[Spike][193]	900	10	-	-		-	-
[Spike][185]|[Spike][187]	[Spike][185]	[Spike][187]	704	173	-	-		-	-
[Spike][185]|[Spike][188]	[Spike][185]	[Spike][188]	704	395	-	-		-	-
[Spike][185]|[Spike][196]	[Spike][185]	[Spike][196]	704	428	-	-		-	-
[Spike][185]|[Spike][200]	[Spike][185]	[Spike][200]	704	238	-	-		-	-
[Spike][185]|[Spike][206]	[Spike][185]	[Spike][206]	704	330	-	-		-	-
[Spike][185]|[Spike][207]	[Spike][185]	[Spike][207]	704	324	-	-		-	-
[Spike][187]|[Spike][188]	[Spike][187]	[Spike][188]	173	395	-	-		-	-
[Spike][187]|[Spike][196]	[Spike][187]	[Spike][196]	173	428	-	-		-	-
[Spike][187]|[Spike][200]	[Spike][187]	[Spike][200]	173	238	-	-		-	-
[Spike][187]|[Spike][207]	[Spike][187]	[Spike][207]	173	324	-	-		-	-
[Spike][188]|[Spike][200]	[Spike][188]	[Spike][200]	395	238	-	-		-	-
[Spike][188]|[Spike][202]	[Spike][188]	[Spike][202]	395	81	-	-		-	-
[Spike][188]|[Spike][207]	[Spike][188]	[Spike][207]	395	324	-	-		-	-
[Spike][19]|[3a][26]	[Spike][19]	[3a][26]	1068	951	Delta:Omicron	Delta		Delta:Omicron	Delta
[Spike][19]|[Spike][142]	[Spike][19]	[Spike][142]	1068	716	Delta:Omicron	Omicron		Delta:Omicron	Omicron
[Spike][19]|[Spike][452]	[Spike][19]	[Spike][452]	1068	99	Delta:Omicron	Lambda:Epsilon:Delta		Delta:Omicron	Omicron:Lambda:Epsilon:Delta
[Spike][19]|[Spike][478]	[Spike][19]	[Spike][478]	1068	783	Delta:Omicron	Omicron:Delta		Delta:Omicron	Omicron:Delta
[Spike][192]|[Spike][206]	[Spike][192]	[Spike][206]	206	330	-	-		-	-
[Spike][196]|[Spike][200]	[Spike][196]	[Spike][200]	428	238	-	-		-	-
[Spike][197]|[Spike][202]	[Spike][197]	[Spike][202]	85	81	-	-		-	-
[Spike][197]|[Spike][205]	[Spike][197]	[Spike][205]	85	107	-	-		-	-
[Spike][197]|[Spike][206]	[Spike][197]	[Spike][206]	85	330	-	-		-	-
[Spike][20]|[Spike][134]	[Spike][20]	[Spike][134]	98	257	V3	-		V3	-
[Spike][20]|[Spike][135]	[Spike][20]	[Spike][135]	98	465	V3	-		V3	-
[Spike][20]|[Spike][137]	[Spike][20]	[Spike][137]	98	342	V3	-		V3	-
[Spike][20]|[Spike][138]	[Spike][20]	[Spike][138]	98	690	V3	V3		V3	V3
[Spike][20]|[Spike][26]	[Spike][20]	[Spike][26]	98	292	V3	V3:Omicron		V3	V3:Omicron
[Spike][200]|[Spike][207]	[Spike][200]	[Spike][207]	238	324	-	-		-	-
[Spike][202]|[Spike][205]	[Spike][202]	[Spike][205]	81	107	-	-		-	-
[Spike][202]|[Spike][206]	[Spike][202]	[Spike][206]	81	330	-	-		-	-
[Spike][205]|[Spike][206]	[Spike][205]	[Spike][206]	107	330	-	-		-	-
[Spike][206]|[Spike][208]	[Spike][206]	[Spike][208]	330	271	-	-		-	-
[Spike][209]|[Spike][210]	[Spike][209]	[Spike][210]	766	22	-	-		-	-
[Spike][21]|[Spike][22]	[Spike][21]	[Spike][22]	452	153	-	-		-	-
[Spike][21]|[Spike][23]	[Spike][21]	[Spike][23]	452	712	-	-		-	-
[Spike][21]|[Spike][24]	[Spike][21]	[Spike][24]	452	608	-	Omicron		-	Omicron
[Spike][212]|[Spike][213]	[Spike][212]	[Spike][213]	109	249	Omicron	Omicron		Omicron	Omicron
[Spike][212]|[Spike][219]	[Spike][212]	[Spike][219]	109	542	Omicron	-		Omicron	-
[Spike][212]|[Spike][449]	[Spike][212]	[Spike][449]	109	552	Omicron	-		Omicron	-
[Spike][213]|[Spike][215]	[Spike][213]	[Spike][215]	249	248	Omicron	V2		Omicron	V2
[Spike][214]|[Spike][215]	[Spike][214]	[Spike][215]	420	248	-	V2		-	V2
[Spike][214]|[Spike][219]	[Spike][214]	[Spike][219]	420	542	-	-		-	-
[Spike][215]|[3a][171]	[Spike][215]	[3a][171]	248	350	V2	-		V2	-
[Spike][215]|[Spike][219]	[Spike][215]	[Spike][219]	248	542	V2	-		V2	-
[Spike][215]|[Spike][240]	[Spike][215]	[Spike][240]	248	148	V2	-		V2	-
[Spike][215]|[Spike][241]	[Spike][215]	[Spike][241]	248	138	V2	V2		V2	V2
[Spike][215]|[Spike][242]	[Spike][215]	[Spike][242]	248	272	V2	V2		V2	V2
[Spike][22]|[Spike][23]	[Spike][22]	[Spike][23]	153	712	-	-		-	-
[Spike][224]|[Spike][228]	[Spike][224]	[Spike][228]	187	447	-	-		-	-
[Spike][226]|[Spike][227]	[Spike][226]	[Spike][227]	497	677	-	-		-	-
[Spike][227]|[Spike][228]	[Spike][227]	[Spike][228]	677	447	-	-		-	-
[Spike][23]|[Spike][24]	[Spike][23]	[Spike][24]	712	608	-	Omicron		-	Omicron
[Spike][237]|[Spike][238]	[Spike][237]	[Spike][238]	271	132	-	-		-	-
[Spike][239]|[envelope][69]	[Spike][239]	[envelope][69]	621	1857	-	-		-	-
[Spike][240]|[Spike][241]	[Spike][240]	[Spike][241]	148	138	-	V2		-	V2
[Spike][240]|[Spike][242]	[Spike][240]	[Spike][242]	148	272	-	V2		-	V2
[Spike][241]|[Spike][242]	[Spike][241]	[Spike][242]	138	272	V2	V2		V2	V2
[Spike][244]|[Spike][246]	[Spike][244]	[Spike][246]	637	1180	-	Lambda		-	Lambda
[Spike][245]|[Spike][246]	[Spike][245]	[Spike][246]	814	1180	-	Lambda		-	Lambda
[Spike][246]|[Spike][248]	[Spike][246]	[Spike][248]	1180	570	Lambda	Lambda		Lambda	Lambda
[Spike][246]|[Spike][251]	[Spike][246]	[Spike][251]	1180	803	Lambda	Lambda		Lambda	Lambda
[Spike][248]|[Spike][249]	[Spike][248]	[Spike][249]	570	420	Lambda	Lambda		Lambda	Lambda
[Spike][248]|[Spike][250]	[Spike][248]	[Spike][250]	570	420	Lambda	Lambda		Lambda	Lambda
[Spike][248]|[Spike][252]	[Spike][248]	[Spike][252]	570	263	Lambda	Lambda		Lambda	Lambda
[Spike][249]|[Spike][250]	[Spike][249]	[Spike][250]	420	420	Lambda	Lambda		Lambda	Lambda
[Spike][249]|[Spike][252]	[Spike][249]	[Spike][252]	420	263	Lambda	Lambda		Lambda	Lambda
[Spike][250]|[Spike][252]	[Spike][250]	[Spike][252]	420	263	Lambda	Lambda		Lambda	Lambda
[Spike][257]|[Spike][266]	[Spike][257]	[Spike][266]	957	286	-	-		-	-
[Spike][26]|[Spike][134]	[Spike][26]	[Spike][134]	292	257	V3:Omicron	-		V3:Omicron	-
[Spike][26]|[Spike][137]	[Spike][26]	[Spike][137]	292	342	V3:Omicron	-		V3:Omicron	-
[Spike][26]|[Spike][138]	[Spike][26]	[Spike][138]	292	690	V3:Omicron	V3		V3:Omicron	V3
[Spike][262]|[Spike][272]	[Spike][262]	[Spike][272]	237	135	-	-		-	-
[Spike][271]|[Spike][276]	[Spike][271]	[Spike][276]	597	111	-	-		-	-
[Spike][272]|[Spike][278]	[Spike][272]	[Spike][278]	135	58	-	-		-	-
[Spike][272]|[Spike][279]	[Spike][272]	[Spike][279]	135	135	-	-		-	-
[Spike][272]|[Spike][280]	[Spike][272]	[Spike][280]	135	144	-	-		-	-
[Spike][273]|[Spike][277]	[Spike][273]	[Spike][277]	252	236	-	-		-	-
[Spike][273]|[Spike][278]	[Spike][273]	[Spike][278]	252	58	-	-		-	-
[Spike][279]|[Spike][280]	[Spike][279]	[Spike][280]	135	144	-	-		-	-
[Spike][306]|[Spike][839]	[Spike][306]	[Spike][839]	637	402	-	-		-	-
[Spike][356]|[Spike][357]	[Spike][356]	[Spike][357]	715	131	-	-		-	-
[Spike][4]|[Spike][5]	[Spike][4]	[Spike][5]	243	57	-	Delta		-	Delta
[Spike][4]|[Spike][7]	[Spike][4]	[Spike][7]	243	1292	-	-		-	-
[Spike][404]|[Spike][508]	[Spike][404]	[Spike][508]	156	395	-	-		-	-
[Spike][41]|[Spike][42]	[Spike][41]	[Spike][42]	475	479	-	-		-	-
[Spike][41]|[Spike][43]	[Spike][41]	[Spike][43]	475	551	-	-		-	-
[Spike][41]|[Spike][49]	[Spike][41]	[Spike][49]	475	511	-	-		-	-
[Spike][42]|[Spike][48]	[Spike][42]	[Spike][48]	479	427	-	-		-	-
[Spike][43]|[Spike][49]	[Spike][43]	[Spike][49]	551	511	-	-		-	-
[Spike][439]|[Spike][440]	[Spike][439]	[Spike][440]	674	175	Epsilon	Omicron		Epsilon	Omicron
[Spike][452]|[Spike][478]	[Spike][452]	[Spike][478]	99	783	Lambda:Epsilon:Delta	Omicron:Delta		Omicron:Lambda:Epsilon:Delta	Omicron:Delta
[Spike][452]|[Spike][490]	[Spike][452]	[Spike][490]	99	113	Lambda:Epsilon:Delta	Lambda	1	Omicron:Lambda:Epsilon:Delta	Lambda
[Spike][47]|[Spike][49]	[Spike][47]	[Spike][49]	336	511	-	-		-	-
[Spike][478]|[3a][26]	[Spike][478]	[3a][26]	783	951	Omicron:Delta:	Delta	1	Omicron:Delta:	Delta
[Spike][478]|[nucleocapsid][63]	[Spike][478]	[nucleocapsid][63]	783	988	Omicron:Delta:	Delta	1	Omicron:Delta:	Delta
[Spike][484]|[Spike][501]	[Spike][484]	[Spike][501]	433	210	V3:V2:Omicron:Mu:Iota	V3:V2:V1:Omicron:Mu	1	V3:V2:Omicron:Mu:Iota	V3:V2:V1:Omicron:Mu
[Spike][484]|[Spike][655]	[Spike][484]	[Spike][655]	433	189	V3:V2:Omicron:Mu:Iota	V3:Omicron	1	V3:V2:Omicron:Mu:Iota	V3:Omicron
[Spike][49]|[Spike][51]	[Spike][49]	[Spike][51]	511	496	-	-		-	-
[Spike][52]|[Spike][57]	[Spike][52]	[Spike][57]	431	120	-	-		-	-
[Spike][52]|[Spike][61]	[Spike][52]	[Spike][61]	431	120	-	-		-	-
[Spike][57]|[Spike][60]	[Spike][57]	[Spike][60]	120	48	-	-		-	-
[Spike][57]|[Spike][61]	[Spike][57]	[Spike][61]	120	120	-	-		-	-
[Spike][60]|[Spike][61]	[Spike][60]	[Spike][61]	48	120	-	-		-	-
[Spike][65]|[Spike][67]	[Spike][65]	[Spike][67]	540	195	-	Omicron		-	Omicron
[Spike][675]|[Spike][677]	[Spike][675]	[Spike][677]	634	930	-	Robin1:Pelican		-	Robin1:Pelican
[Spike][675]|[Spike][678]	[Spike][675]	[Spike][678]	634	269	-	-		-	-
[Spike][677]|[Spike][678]	[Spike][677]	[Spike][678]	930	269	Robin1:Pelican	-		Robin1:Pelican	-
[Spike][677]|[Spike][679]	[Spike][677]	[Spike][679]	930	205	Robin1:Pelican	Omicron		Robin1:Pelican	Omicron
[Spike][680]|[Spike][685]	[Spike][680]	[Spike][685]	605	212	-	-		-	-
[Spike][71]|[Spike][72]	[Spike][71]	[Spike][72]	200	398	-	-		-	-
[Spike][73]|[Spike][74]	[Spike][73]	[Spike][74]	116	63	-	-		-	-
[Spike][74]|[Spike][75]	[Spike][74]	[Spike][75]	63	185	-	Iota		-	Iota
[Spike][75]|[Spike][248]	[Spike][75]	[Spike][248]	185	570	Iota	Lambda		Iota	Lambda
[Spike][75]|[Spike][249]	[Spike][75]	[Spike][249]	185	420	Iota	Lambda		Iota	Lambda
[Spike][75]|[Spike][250]	[Spike][75]	[Spike][250]	185	420	Iota	Lambda		Iota	Lambda
[Spike][75]|[Spike][76]	[Spike][75]	[Spike][76]	185	57	Iota	Lambda		Iota	Lambda
[Spike][77]|[Spike][78]	[Spike][77]	[Spike][78]	434	532	-	-		-	-
[Spike][78]|[Spike][79]	[Spike][78]	[Spike][79]	532	157	-	-		-	-
[Spike][79]|[3a][104]	[Spike][79]	[3a][104]	157	556	-	-		-	-
[Spike][79]|[3a][171]	[Spike][79]	[3a][171]	157	350	-	-		-	-
[Spike][79]|[Spike][155]	[Spike][79]	[Spike][155]	157	450	-	-		-	-
[Spike][79]|[Spike][215]	[Spike][79]	[Spike][215]	157	248	-	V2		-	V2
[Spike][79]|[Spike][239]	[Spike][79]	[Spike][239]	157	621	-	-		-	-
[Spike][79]|[Spike][242]	[Spike][79]	[Spike][242]	157	272	-	V2		-	V2
[Spike][8]|[Spike][10]	[Spike][8]	[Spike][10]	559	163	-	-		-	-
[Spike][8]|[Spike][11]	[Spike][8]	[Spike][11]	559	1160	-	-		-	-
[Spike][8]|[Spike][12]	[Spike][8]	[Spike][12]	559	578	-	-		-	-
[Spike][8]|[Spike][9]	[Spike][8]	[Spike][9]	559	324	-	-		-	-
[Spike][81]|[Spike][82]	[Spike][81]	[Spike][82]	499	444	-	-		-	-
[Spike][83]|[Spike][85]	[Spike][83]	[Spike][85]	224	36	-	-		-	-
[Spike][84]|[Spike][85]	[Spike][84]	[Spike][85]	415	36	-	-		-	-
[Spike][88]|[Spike][93]	[Spike][88]	[Spike][93]	131	106	-	-		-	-
[Spike][9]|[Spike][10]	[Spike][9]	[Spike][10]	324	163	-	-		-	-
[Spike][9]|[Spike][11]	[Spike][9]	[Spike][11]	324	1160	-	-		-	-
[Spike][9]|[Spike][12]	[Spike][9]	[Spike][12]	324	578	-	-		-	-
[Spike][9]|[Spike][13]	[Spike][9]	[Spike][13]	324	891	-	EU1		-	EU1
[Spike][90]|[Spike][97]	[Spike][90]	[Spike][97]	19	98	-	-		-	-
[Spike][93]|[Spike][94]	[Spike][93]	[Spike][94]	106	364	-	-		-	-
[Spike][93]|[Spike][95]	[Spike][93]	[Spike][95]	106	130	-	Omicron:Lambda:Iota		-	Omicron:Lambda:Iota
[Spike][93]|[Spike][96]	[Spike][93]	[Spike][96]	106	106	-	-		-	-
[Spike][94]|[Spike][95]	[Spike][94]	[Spike][95]	364	130	-	Omicron:Lambda:Iota		-	Omicron:Lambda:Iota
[Spike][94]|[Spike][96]	[Spike][94]	[Spike][96]	364	106	-	-		-	-
[Spike][95]|[Spike][96]	[Spike][95]	[Spike][96]	130	106	Omicron:Lambda:Iota	-		Omicron:Lambda:Iota	-
